# Supplementary material for: Improved Method for Efficient Generation of Functional Neurons from Murine Neural Progenitor Cells
Source: Cells. 2021 Jul 26;10(8):1894. doi: 10.3390/cells10081894 (PMC8392300; doi:10.3390/cells10081894)
Supplement: Supplementary file 1 [file cells-10-01894-s001.zip]

Archive with 1 entries (1 files):
- cells-1194841-supplementary.pdf
